# Supplementary material for: BeEAM High-Dose Chemotherapy with Polatuzumab (Pola-BeEAM) before ASCT in Patients with DLBCL—A Pilot Study
Source: J Clin Med. 2022 Jun 28;11(13):3748. doi: 10.3390/jcm11133748 (PMC9267272; doi:10.3390/jcm11133748)
Supplement: Supplementary file 1 [file jcm-11-03748-s001.zip]

Archive with 1 entries (1 files):
- jcm-1713485-supplementary.pdf
